# Supplementary material for: A mobile brain-body imaging dataset recorded during treadmill walking with a brain-computer interface
Source: Sci Data. 2018 Apr 24;5:180074. doi: 10.1038/sdata.2018.74 (PMC5914288; doi:10.1038/sdata.2018.74)
Supplement: Supplementary file 1 [file sdata201874-isa1.zip]

Archive with 4 entries (4 files):
- i_Investigation.txt
- s_study_He.txt
- a_EEG_He.txt
- a_goniometer_He.txt
