# Supplementary material for: A mobile brain-body imaging dataset recorded during treadmill walking with a brain-computer interface
Source: Sci Data. 2018 Apr 24;5:180074. doi: 10.1038/sdata.2018.74 (PMC5914288; doi:10.1038/sdata.2018.74)
Supplement: Supplementary file 1 [file sdata201874-isa1.zip › i_Investigation.txt]

# Investigation File generated for Scientific Data with Investigation File Authoring Tool version 0.1.0 on 03/04/2018 - This metadata file is CC0
ONTOLOGY SOURCE REFERENCE
Term Source Name	NCBITAXON	UBERON	OBI	EFO	CMO	NCIT	ERO
Term Source File	http://data.bioontology.org/ontologies/NCBITAXON	http://data.bioontology.org/ontologies/UBERON	http://data.bioontology.org/ontologies/OBI	http://data.bioontology.org/ontologies/EFO	http://data.bioontology.org/ontologies/CMO	http://data.bioontology.org/ontologies/NCIT	http://data.bioontology.org/ontologies/ERO
Term Source Version	2016AB	releases/2014-06-15	2014-08-18	2.94	2.41	17.06d	2013-08-02
Term Source Description	National Center for Biotechnology Information (NCBI) Organismal Classification	Uber Anatomy Ontology	Ontology for Biomedical Investigations	Experimental Factor Ontology	Clinical Measurement Ontology	National Cancer Institute Thesaurus	Eagle-I Research Resource Ontology
INVESTIGATION
Investigation Identifier
Investigation Title
Investigation Description
Investigation Submission Date
Investigation Public Release Date
INVESTIGATION PUBLICATIONS
Investigation PubMed ID
Investigation Publication DOI
Investigation Publication Author List
Investigation Publication Title
Investigation Publication Status
Investigation Publication Status Term Accession Number
Investigation Publication Status Term Source REF
INVESTIGATION CONTACTS
Investigation Person Last Name
Investigation Person Mid Initials
Investigation Person First Name
Investigation Person Address
Investigation Person Phone
Investigation Person Fax
Investigation Person Email
Investigation Person Affiliation
Investigation Person Roles
Investigation Person Roles Term Accession Number
Investigation Person Roles Term Source REF
STUDY
Study Identifier	10.1038/sdata.2018.74
Study Title	A mobile brain-body imaging dataset recorded during treadmill walking with a brain-computer interface
Study Submission Date	03/10/2017
Study Public Release Date	24/04/2018
Study Description	http://www.nature.com/articles/sdata201874#abstract
Study File Name	s_study_He.txt
Comment[Subject Keywords]	//;///;//
Comment[Manuscript Licence]	CC BY-4.0
Comment[Experimental Metadata Licence]	CC0
Comment[Supplementary Information File Name]	
Comment[Supplementary Information File Type]	x-zip-compressed
Comment[Supplementary Information File URL]	http://www.nature.com/articles/sdata201874#supplementary-information
Comment[Data Repository]	figshare
Comment[Data Record Accession]	https://doi.org/10.6084/m9.figshare.c.3894013
Comment[Data Record URI]	doi:10.6084/m9.figshare.c.3894013
STUDY DESIGN DESCRIPTORS
Study Design Type	observation design	replicate design
Study Design Type Term Accession Number	OBI:0300311	OBI:0500018
Study Design Type Term Source REF	OBI	OBI
STUDY PUBLICATIONS
Study PubMed ID	""
Study Publication DOI	doi:10.1038/s41598-017-09187-0
Study Publication Author List	""
Study Publication Title	""
Study Publication Status	published
Study Publication Status Term Accession Number	
Study Publication Status Term Source REF	
STUDY FACTORS
Study Factor Name	replicate
Study Factor Type	""
Study Factor Type Term Accession Number	http://www.ebi.ac.uk/efo/EFO_0002090
Study Factor Type Term Source REF	EFO
STUDY ASSAYS
Study Assay Measurement Type	brain activity measurement	Gait
Study Assay Measurement Type Term Accession Number	CMO:0001737	NCIT:C75445
Study Assay Measurement Type Term Source REF	CMO	NCIT
Study Assay Technology Type	electroencephalography	goniometer
Study Assay Technology Type Term Accession Number	OBI:0002186	ERO:0000465
Study Assay Technology Type Term Source REF	OBI	ERO
Study Assay Technology Platform	actiCAP, Brain Products GmbH	SG150 & SG110/A Gonio electrodes, Biometrics Ltd
Study Assay File Name	a_EEG_He.txt	a_goniometer_He.txt
STUDY PROTOCOLS
Study Protocol Name	Participants	Data collection
Study Protocol Type	selection	data collection method
Study Protocol Type Term Accession Number	OBI:0001928	ERO:0001932
Study Protocol Type Term Source REF	OBI	ERO
Study Protocol Description		
Study Protocol URI	""	""
Study Protocol Version		
Study Protocol Parameters Name	""	""
Study Protocol Parameters Name Term Accession Number	""	""
Study Protocol Parameters Name Term Source REF	""	""
Study Protocol Components Name	""	""
Study Protocol Components Type	""	""
Study Protocol Components Type Term Accession Number	""	""
Study Protocol Components Type Term Source REF	""	""
STUDY CONTACTS
Study Person Last Name	He	Luu	Nathan	Nakagome	Contreras-Vidal
Study Person First Name	Yongtian	Trieu Phat	Kevin	Sho	Jose L.
Study Person Mid Initials					
Study Person Email	chrissshe@gmail.com	""	""	""	jlcontr2@central.uh.edu
Study Person Phone					
Study Person Fax					
Study Person Address					
Study Person Affiliation	Noninvasive Brain-Machine Interface System Laboratory, University of Houston, Houston, TX 77004, USA	Noninvasive Brain-Machine Interface System Laboratory, University of Houston, Houston, TX 77004, USA	Noninvasive Brain-Machine Interface System Laboratory, University of Houston, Houston, TX 77004, USA	Noninvasive Brain-Machine Interface System Laboratory, University of Houston, Houston, TX 77004, USA	Noninvasive Brain-Machine Interface System Laboratory, University of Houston, Houston, TX 77004, USA
Study Person Roles					
Study Person Roles Term Accession Number					
Study Person Roles Term Source REF					
Comment[Study Person ORCID]	0000-0002-3700-4406				
Comment[Funder]					
Comment[FundRef ID]					
Comment[Funder Term Source REF]					
Comment[Grant Identifier]					
