# Supplementary material for: A mobile brain-body imaging dataset recorded during treadmill walking with a brain-computer interface
Source: Sci Data. 2018 Apr 24;5:180074. doi: 10.1038/sdata.2018.74 (PMC5914288; doi:10.1038/sdata.2018.74)
Supplement: Supplementary file 1 [file sdata201874-isa1.zip › s_study_He.txt]

Source Name	Characteristics[organism]	Term Source REF	Term Accession Number	Characteristics[development stage]	Term Source REF	Term Accession Number	Protocol REF	Sample Name	Factor Value[replicate]
Healthy research participant	Homo sapiens	NCBITAXON	NCBITaxon:9606	fully formed stage	UBERON	UBERON:0000066	Participants	SL01	replicate
Healthy research participant	Homo sapiens	NCBITAXON	NCBITaxon:9606	fully formed stage	UBERON	UBERON:0000066	Participants	SL02	replicate
Healthy research participant	Homo sapiens	NCBITAXON	NCBITaxon:9606	fully formed stage	UBERON	UBERON:0000066	Participants	SL03	replicate
Healthy research participant	Homo sapiens	NCBITAXON	NCBITaxon:9606	fully formed stage	UBERON	UBERON:0000066	Participants	SL04	replicate
Healthy research participant	Homo sapiens	NCBITAXON	NCBITaxon:9606	fully formed stage	UBERON	UBERON:0000066	Participants	SL05	replicate
Healthy research participant	Homo sapiens	NCBITAXON	NCBITaxon:9606	fully formed stage	UBERON	UBERON:0000066	Participants	SL06	replicate
Healthy research participant	Homo sapiens	NCBITAXON	NCBITaxon:9606	fully formed stage	UBERON	UBERON:0000066	Participants	SL07	replicate
Healthy research participant	Homo sapiens	NCBITAXON	NCBITaxon:9606	fully formed stage	UBERON	UBERON:0000066	Participants	SL08	replicate
