# Supplementary material for: A mobile brain-body imaging dataset recorded during treadmill walking with a brain-computer interface
Source: Sci Data. 2018 Apr 24;5:180074. doi: 10.1038/sdata.2018.74 (PMC5914288; doi:10.1038/sdata.2018.74)
Supplement: Supplementary file 1 [file sdata201874-isa1.zip › a_goniometer_He.txt]

Sample Name	Protocol REF	Assay Name	Raw Data File	Comment[Data Repository]	Comment[Data Record Accession]	Comment[Data Record URI]	Factor Value[replicate]
SL01	Data collection	SL01_T01	Repository/SL01-T01/joints.txt	figshare	doi:10.6084/m9.figshare.c.3894013	https://doi.org/10.6084/m9.figshare.c.3894013	T01
SL02	Data collection	SL02_T01	Repository/SL02-T01/joints.txt	figshare	doi:10.6084/m9.figshare.c.3894013	https://doi.org/10.6084/m9.figshare.c.3894013	T01
SL03	Data collection	SL03_T01	Repository/SL03-T01/joints.txt	figshare	doi:10.6084/m9.figshare.c.3894013	https://doi.org/10.6084/m9.figshare.c.3894013	T01
SL04	Data collection	SL04_T01	Repository/SL04-T01/joints.txt	figshare	doi:10.6084/m9.figshare.c.3894013	https://doi.org/10.6084/m9.figshare.c.3894013	T01
SL05	Data collection	SL05_T01	Repository/SL05-T01/joints.txt	figshare	doi:10.6084/m9.figshare.c.3894013	https://doi.org/10.6084/m9.figshare.c.3894013	T01
SL06	Data collection	SL06_T01	Repository/SL06-T01/joints.txt	figshare	doi:10.6084/m9.figshare.c.3894013	https://doi.org/10.6084/m9.figshare.c.3894013	T01
SL07	Data collection	SL07_T01	Repository/SL07-T01/joints.txt	figshare	doi:10.6084/m9.figshare.c.3894013	https://doi.org/10.6084/m9.figshare.c.3894013	T01
SL08	Data collection	SL08_T01	Repository/SL08-T01/joints.txt	figshare	doi:10.6084/m9.figshare.c.3894013	https://doi.org/10.6084/m9.figshare.c.3894013	T01
SL01	Data collection	SL01_T02	Repository/SL01-T02/joints.txt	figshare	doi:10.6084/m9.figshare.c.3894013	https://doi.org/10.6084/m9.figshare.c.3894013	T02
SL02	Data collection	SL02_T02	Repository/SL02-T02/joints.txt	figshare	doi:10.6084/m9.figshare.c.3894013	https://doi.org/10.6084/m9.figshare.c.3894013	T02
SL03	Data collection	SL03_T02	Repository/SL03-T02/joints.txt	figshare	doi:10.6084/m9.figshare.c.3894013	https://doi.org/10.6084/m9.figshare.c.3894013	T02
SL04	Data collection	SL04_T02	Repository/SL04-T02/joints.txt	figshare	doi:10.6084/m9.figshare.c.3894013	https://doi.org/10.6084/m9.figshare.c.3894013	T02
SL05	Data collection	SL05_T02	Repository/SL05-T02/joints.txt	figshare	doi:10.6084/m9.figshare.c.3894013	https://doi.org/10.6084/m9.figshare.c.3894013	T02
SL06	Data collection	SL06_T02	Repository/SL06-T02/joints.txt	figshare	doi:10.6084/m9.figshare.c.3894013	https://doi.org/10.6084/m9.figshare.c.3894013	T02
SL07	Data collection	SL07_T02	Repository/SL07-T02/joints.txt	figshare	doi:10.6084/m9.figshare.c.3894013	https://doi.org/10.6084/m9.figshare.c.3894013	T02
SL08	Data collection	SL08_T02	Repository/SL08-T02/joints.txt	figshare	doi:10.6084/m9.figshare.c.3894013	https://doi.org/10.6084/m9.figshare.c.3894013	T02
SL01	Data collection	SL01_T03	Repository/SL01-T03/joints.txt	figshare	doi:10.6084/m9.figshare.c.3894013	https://doi.org/10.6084/m9.figshare.c.3894013	T03
SL02	Data collection	SL02_T03	Repository/SL02-T03/joints.txt	figshare	doi:10.6084/m9.figshare.c.3894013	https://doi.org/10.6084/m9.figshare.c.3894013	T03
SL03	Data collection	SL03_T03	Repository/SL03-T03/joints.txt	figshare	doi:10.6084/m9.figshare.c.3894013	https://doi.org/10.6084/m9.figshare.c.3894013	T03
SL04	Data collection	SL04_T03	Repository/SL04-T03/joints.txt	figshare	doi:10.6084/m9.figshare.c.3894013	https://doi.org/10.6084/m9.figshare.c.3894013	T03
SL05	Data collection	SL05_T03	Repository/SL05-T03/joints.txt	figshare	doi:10.6084/m9.figshare.c.3894013	https://doi.org/10.6084/m9.figshare.c.3894013	T03
SL06	Data collection	SL06_T03	Repository/SL06-T03/joints.txt	figshare	doi:10.6084/m9.figshare.c.3894013	https://doi.org/10.6084/m9.figshare.c.3894013	T03
SL07	Data collection	SL07_T03	Repository/SL07-T03/joints.txt	figshare	doi:10.6084/m9.figshare.c.3894013	https://doi.org/10.6084/m9.figshare.c.3894013	T03
SL08	Data collection	SL08_T03	Repository/SL08-T03/joints.txt	figshare	doi:10.6084/m9.figshare.c.3894013	https://doi.org/10.6084/m9.figshare.c.3894013	T03
